# Supplementary material for: Estimating Cancer Penetrance in Carriers of BRCA2 Pathogenic Variants Using Cancer‐Specific Polygenic Scores
Source: Cancer Med. 2025 Jun 3;14(11):e70990. doi: 10.1002/cam4.70990 (PMC12133613; doi:10.1002/cam4.70990)
Supplement: Supplementary file 1 — Data S1. Supporting Information. [file CAM4-14-e70990-s001.xlsx]

## Sheet: sTable 1
sTable 1. P/LP pathogenic variants
VarID	Fun	Gene	Accession	Exon	cDNA_Change	AminoAcid	cytoBand	avsnp142	ClinVar ID	Review	Criteria
13_32316478_32316479_AG_-	frameshift deletion	BRCA2	NM_000059	exon2	c.18_19del	p.K6fs,	13q13.1	rs397507623	51267	P	PVS1, PM5_Strong (PTC)
13_32316476_32316477_AA_-	frameshift deletion	BRCA2	NM_000059	exon2	c.16_17del	p.K6fs,	13q13.1	rs80359298	51198	P	PVS1, PM5_Strong (PTC)
13_32316485_32316485_C_-	frameshift deletion	BRCA2	NM_000059	exon2	c.25delC	p.P9fs,	13q13.1	rs80359343	51330	P	PVS1, PM5_Strong (PTC)
13_32316490_32316490_-_T	frameshift insertion	BRCA2	NM_000059	exon2	c.31dupT	p.T10fs,	13q13.1	rs80359393	51509	P	PVS1, PM5_Strong (PTC)
13_32316529_32316529_T_C	splicing	BRCA2	NM_000059	exon2	c.67+2T>C	.	13q13.1	rs81002885	52163	LP	PVS1 (RNA), PP4 (LR=2.10), PM2_P (gnomAD v3.1 non-cancer)
13_32319101_32319101_G_A	stopgain	BRCA2	NM_000059	exon3	c.G92A	p.W31X,	13q13.1	rs397508045	52808	P	PVS1, PM5_Strong (PTC)
13_32319180_32319180_C_G	stopgain	BRCA2	NM_000059	exon3	c.C171G	p.Y57X,	13q13.1	rs201523522	51179	P	PVS1, PM5_Strong (PTC)
13_32319247_32319248_AT_-	frameshift deletion	BRCA2	NM_000059	exon3	c.238_239del		13q13.1	.		P	PVS1, PM5_Strong (PTC)
13_32319259_32319259_C_T	stopgain	BRCA2	NM_000059	exon3	c.C250T	p.Q84X,	13q13.1	rs80358515	51298	P	PVS1, PM5_Strong (PTC)
13_32319265_32319265_C_-	stopgain	BRCA2	NM_000059	exon3	c.256delC	p.L86X,	13q13.1	.	1378236	P	PVS1, PM5_Strong (PTC)
13_32319323_32319323_T_G	stopgain	BRCA2	NM_000059	exon3	c.T314G	p.L105X,	13q13.1	rs80358561	51406	P	PVS1, PM5_Strong (PTC)
13_32325155_32325155_T_A	stopgain	BRCA2	NM_000059	exon4	c.T396A	p.C132X,	13q13.1	rs397507320	37869	P	PVS1, PM5 (PTC)
13_32325164_32325164_A_-		BRCA2	NM_000059	exon4	c.405delA	p.L135fs,	13q13.1	rs80359425	37876	P	PVS1, PM5 (PTC)
13_32326144_32326148_AAGTC_-	frameshift deletion	BRCA2	NM_000059	exon5	c.469_473del	p.K157fs,	13q13.1	rs80359463	51701	P	PVS1, PM5_Strong (PTC)
13_32326144_32326145_AA_-	frameshift deletion	BRCA2	NM_000059	exon5	c.469_470del	p.K157fs,	13q13.1	rs397507739	51698	P	PVS1, PM5_Strong (PTC)
13_32326497_32326497_A_G	splicing	BRCA2	NM_000059	exon7	c.517-2A>G	.	13q13.1	rs81002858	51801	LP	PP1 (LR=3.50), PP4 (LR=3.97), PM2_P, PM3 (3, SCV000213384.8), PP3 (SpliceAI ≥0.2)
13_32326517_32326517_-_AT	frameshift insertion	BRCA2	NM_000059	exon7	c.535_536insAT	p.H179fs,	13q13.1	rs80359511	51851	P	PVS1, PM5_Strong (PTC)
13_32326554_32326555_AT_-	frameshift deletion	BRCA2	NM_000059	exon7	c.572_573del	p.D191fs,	13q13.1	rs80359533	37993	P	PVS1, PM5_Strong (PTC)
13_32326564_32326564_G_A	stopgain	BRCA2	NM_000059	exon7	c.G582A	p.W194X,	13q13.1	rs80358810	38000	P	PVS1, PM5_Strong (PTC)
13_32326583_32326586_CCAC_-	frameshift deletion	BRCA2	NM_000059	exon7	c.601_604del	p.P201fs,	13q13.1	.	3075769	P	PVS1, PM5_Strong (PTC)
13_32326614_32326614_G_A	splicing	BRCA2	NM_000059	exon7	c.631+1G>A	.	13q13.1	rs81002897	9348	P	PVS1 (RNA), PM2_P, PM3 (2, SCV001362777.1)
13_32326615_32326615_T_G	splicing	BRCA2	NM_000059	exon7	c.631+2T>G	.	13q13.1	rs81002899	9349	LP	PP1_Strong (LR=22.51), PM2_P, PM3 (3, SCV000683770.3)
13_32329441_32329441_A_G	splicing	BRCA2	NM_000059	exon8	c.632-2A>G	.	13q13.1	rs397507842	52063	LP	PP1_Strong (LR=152.32), PM2_P (gnomAD v3.1 non-cancer), PP3 (SpliceAI ≥0.2)
13_32329468_32329469_TG_-	frameshift deletion	BRCA2	NM_000059	exon8	c.657_658del	p.T219fs,	13q13.1	rs80359604	9342	LP	PVS1, PM5_Strong (PTC), BS1_Supporting (0.002%)
13_32329472_32329473_TT_-	frameshift deletion	BRCA2	NM_000059	exon8	c.661_662del	p.F221fs,	13q13.1	rs80359609	52138	P	PVS1, PM5_Strong (PTC)
13_32330928_32330928_-_G	frameshift insertion	BRCA2	NM_000059	exon9	c.692dupG	p.S231fs,	13q13.1	.	920861	P	PVS1, PM5_Strong (PTC)
13_32330950_32330950_A_-	frameshift deletion	BRCA2	NM_000059	exon9	c.713delA	p.E238fs,	13q13.1	rs431825350	96848	P	PVS1, PM5_Strong (PTC)
13_32330953_32330953_G_-	frameshift deletion	BRCA2	NM_000059	exon9	c.716delG	p.S239fs,	13q13.1	.	1757470	P	PVS1, PM5_Strong (PTC)
13_32330987_32330990_GACA_-	frameshift deletion	BRCA2	NM_000059	exon9	c.750_753del	p.V250fs,	13q13.1	rs80359659	38103	P	PVS1, PM5_Strong (PTC)
13_32331004_32331008_CAAAT_-	frameshift deletion	BRCA2	NM_000059	exon9	c.767_771del	p.T256fs,	13q13.1	rs80359671	9326	P	PVS1, PM5_Strong (PTC)
13_32331012_32331015_AGAG_-	frameshift deletion	BRCA2	NM_000059	exon9	c.775_778del	p.R259fs,	13q13.1	.		P	PVS1, PM5_Strong (PTC)
13_32331010_32331011_AA_-	frameshift deletion	BRCA2	NM_000059	exon9	c.773_774del	p.Q258fs,	13q13.1	.	188425	P	PVS1, PM5_Strong (PTC)
13_32331031_32331031_G_A	splicing	BRCA2	NM_000059	exon9	c.793+1G>A	.	13q13.1	rs81002846	52437	LP	PVS1, PM2_P (gnomAD v2.1 non-cancer)
13_32332375_32332375_-_CA	frameshift insertion	BRCA2	NM_000059	exon10	c.897_898insCA	p.V299fs,	13q13.1	.		P	PVS1, PM5_Strong (PTC)
13_32332377_32332377_T_-	frameshift deletion	BRCA2	NM_000059	exon10	c.899delT	p.V300fs,	13q13.1	.		P	PVS1, PM5_Strong (PTC)
13_32332428_32332428_-_A	frameshift insertion	BRCA2	NM_000059	exon10	c.951dupA	p.T317fs,	13q13.1	rs80359770	52870	P	PVS1, PM5_Strong (PTC)
13_32332538_32332538_T_-	frameshift deletion	BRCA2	NM_000059	exon10	c.1060delT	p.F354fs,	13q13.1	.		P	PVS1, PM5_Strong (PTC)
13_32332575_32332575_T_G	stopgain	BRCA2	NM_000059	exon10	c.T1097G	p.L366X,	13q13.1	.	266609	P	PVS1, PM5_Strong (PTC)
13_32332655_32332655_T_-	frameshift deletion	BRCA2	NM_000059	exon10	c.1177delT	p.C393fs,	13q13.1	.		P	PVS1, PM5_Strong (PTC)
13_32332667_32332667_-_TTAG	frameshift insertion	BRCA2	NM_000059	exon10	c.1189_1190insTTAG	p.Q397fs,	13q13.1	rs397515635	51080	P	PVS1, PM5_Strong (PTC)
13_32332735_32332735_T_-	frameshift deletion	BRCA2	NM_000059	exon10	c.1257delT	p.C419fs,	13q13.1	rs80359272	37733	P	PVS1, PM5_Strong (PTC)
13_32332779_32332782_AAAG_-	frameshift deletion	BRCA2	NM_000059	exon10	c.1301_1304del	p.K434fs,	13q13.1	rs80359277	37737	P	PVS1, PM5_Strong (PTC)
13_32332798_32332798_-_A	frameshift insertion	BRCA2	NM_000059	exon10	c.1321dupA	p.L440fs,	13q13.1	rs80359281	55789	P	PVS1, PM5_Strong (PTC)
13_32332837_32332837_A_-	frameshift deletion	BRCA2	NM_000059	exon10	c.1359delA	p.P453fs,	13q13.1	rs397507582	51109	P	PVS1, PM5_Strong (PTC)
13_32332867_32332868_AG_-	frameshift deletion	BRCA2	NM_000059	exon10	c.1389_1390del	p.T463fs,	13q13.1	rs80359283	51113	P	PVS1, PM5_Strong (PTC)
13_32333035_32333035_T_-	frameshift deletion	BRCA2	NM_000059	exon10	c.1557delT	p.S519fs,	13q13.1	.	1012162	P	PVS1, PM5_Strong (PTC)
13_32333063_32333064_TT_-	frameshift deletion	BRCA2	NM_000059	exon10	c.1585_1586del	p.F529fs,	13q13.1	.	1698823	P	PVS1, PM5_Strong (PTC)
13_32333099_32333099_G_T	stopgain	BRCA2	NM_000059	exon10	c.G1621T	p.E541X,	13q13.1	.	266648	P	PVS1, PM5_Strong (PTC)
13_32333167_32333167_G_A	stopgain	BRCA2	NM_000059	exon10	c.G1689A	p.W563X,	13q13.1	rs80358456	51175	P	PVS1, PM5_Strong (PTC)
13_32333272_32333276_ATCTT_-	frameshift deletion	BRCA2	NM_000059	exon10	c.1794_1798del	p.T598fs,	13q13.1	rs276174813	37756	P	PVS1, PM5_Strong (PTC)
13_32333282_32333282_G_T	stopgain	BRCA2	NM_000059	exon10	c.G1804T	p.G602X,	13q13.1	.	942890	P	PVS1, PM5_Strong (PTC)
13_32333284_32333284_A_-	frameshift deletion	BRCA2	NM_000059	exon10	c.1806delA	p.G602fs,	13q13.1	rs80359307	37763	P	PVS1, PM5_Strong (PTC)
13_32333284_32333284_-_A	frameshift insertion	BRCA2	NM_000059	exon10	c.1806dupA	p.G602fs,	13q13.1	.		P	PVS1, PM5_Strong (PTC)
13_32333312_32333312_G_T	stopgain	BRCA2	NM_000059	exon10	c.G1834T	p.E612X,	13q13.1	.		P	PVS1, PM5_Strong (PTC)
13_32333318_32333318_-_T	frameshift insertion	BRCA2	NM_000059	exon10	c.1841dupT	p.I614fs,	13q13.1	rs80359312	51212	P	PVS1, PM5_Strong (PTC)
13_32333367_32333367_C_-	frameshift deletion	BRCA2	NM_000059	exon10	c.1889delC	p.T630fs,	13q13.1	rs80359315	51221	P	PVS1, PM5_Strong (PTC)
13_32336266_32336266_T_-	frameshift deletion	BRCA2	NM_000059	exon11	c.1911delT	p.G637fs,	13q13.1	.	1075878	P	PVS1, PM5_Strong (PTC)
13_32336284_32336284_G_-	frameshift deletion	BRCA2	NM_000059	exon11	c.1929delG	p.V643fs,	13q13.1	rs80359316	37769	P	PVS1, PM5_Strong (PTC)
13_32336446_32336446_-_TTTT	frameshift insertion	BRCA2	NM_000059	exon11	c.2091_2092insTTTT	p.K697fs,	13q13.1	.		P	PVS1, PM5_Strong (PTC)
13_32336450_32336450_C_T	stopgain	BRCA2	NM_000059	exon11	c.C2095T	p.Q699X,	13q13.1	.	236835	P	PVS1, PM5_Strong (PTC)
13_32336492_32336492_C_T	stopgain	BRCA2	NM_000059	exon11	c.C2137T	p.Q713X,	13q13.1	.	266680	P	PVS1, PM5_Strong (PTC)
13_32336624_32336624_A_T	stopgain	BRCA2	NM_000059	exon11	c.A2269T	p.K757X,	13q13.1	.	266692	P	PVS1, PM5_Strong (PTC)
13_32336684_32336684_-_A	frameshift insertion	BRCA2	NM_000059	exon11	c.2330dupA	p.D777fs,	13q13.1	rs80359328	91775	P	PVS1, PM5_Strong (PTC)
13_32336753_32336753_G_-	frameshift deletion	BRCA2	NM_000059	exon11	c.2398delG	p.G800fs,	13q13.1	.	821215	P	PVS1, PM5_Strong (PTC)
13_32336762_32336762_-_A	stopgain	BRCA2	NM_000059	exon11	c.2408dupA	p.Y803_E804delinsX,	13q13.1	.	3075796	P	PVS1, PM5_Strong (PTC)
13_32336764_32336764_T_G	stopgain	BRCA2	NM_000059	exon11	c.T2409G	p.Y803X,	13q13.1	rs80358504	37784	P	PVS1, PM5_Strong (PTC)
13_32336839_32336839_T_G	stopgain	BRCA2	NM_000059	exon11	c.T2484G	p.Y828X,	13q13.1	.		P	PVS1, PM5_Strong (PTC)
13_32336936_32336936_-_A	frameshift insertion	BRCA2	NM_000059	exon11	c.2582dupA	p.Q861fs,	13q13.1	rs80359335	37793	P	PVS1, PM5_Strong (PTC)
13_32336961_32336961_C_G	stopgain	BRCA2	NM_000059	exon11	c.C2606G	p.S869X,	13q13.1	.	252823	P	PVS1, PM5_Strong (PTC)
13_32336972_32336972_-_T	frameshift insertion	BRCA2	NM_000059	exon11	c.2618dupT	p.I873fs,	13q13.1	rs398122749	91780	P	PVS1, PM5_Strong (PTC)
13_32336989_32336990_CT_-	frameshift deletion	BRCA2	NM_000059	exon11	c.2634_2635del	p.D878fs,	13q13.1	rs276174826	51318	P	PVS1, PM5_Strong (PTC)
13_32337006_32337009_CAGA_-	frameshift deletion	BRCA2	NM_000059	exon11	c.2651_2654del	p.S884fs,	13q13.1	rs80359340	51322	P	PVS1, PM5_Strong (PTC)
13_32337056_32337056_C_-	frameshift deletion	BRCA2	NM_000059	exon11	c.2701delC	p.L901fs,	13q13.1	rs397507637	51331	P	PVS1, PM5_Strong (PTC)
13_32337127_32337128_CT_-	frameshift deletion	BRCA2	NM_000059	exon11	c.2772_2773del	p.N924fs,	13q13.1	rs397507641	51342	P	PVS1, PM5_Strong (PTC)
13_32337160_32337160_T_-	frameshift deletion	BRCA2	NM_000059	exon11	c.2805delT	p.D935fs,	13q13.1	.		P	PVS1, PM5_Strong (PTC)
13_32337161_32337164_AAAC_-	frameshift deletion	BRCA2	NM_000059	exon11	c.2806_2809del	p.K936fs,	13q13.1	rs80359351	9322	P	PVS1, PM5_Strong (PTC)
13_32337185_32337186_AA_-	frameshift deletion	BRCA2	NM_000059	exon11	c.2830_2831del	p.K944fs,	13q13.1	rs80359356	55791	P	PVS1, PM5_Strong (PTC)
13_32337185_32337185_A_T	stopgain	BRCA2	NM_000059	exon11	c.A2830T	p.K944X,	13q13.1	rs80358533	51355	P	PVS1, PM5_Strong (PTC)
13_32337190_32337191_AG_-	frameshift deletion	BRCA2	NM_000059	exon11	c.2835_2836del	p.K945fs,	13q13.1	rs80359357	51356	P	PVS1, PM5_Strong (PTC)
13_32337252_32337253_CT_-	frameshift deletion	BRCA2	NM_000059	exon11	c.2897_2898del	p.T966fs,	13q13.1	rs80359361	125998	P	PVS1, PM5_Strong (PTC)
13_32337325_32337337_GAACAAATGGGCA_-	frameshift deletion	BRCA2	NM_000059	exon11	c.2970_2982del	p.M990fs,	13q13.1	.	266730	P	PVS1, PM5_Strong (PTC)
13_32337417_32337421_AACAT_-	frameshift deletion	BRCA2	NM_000059	exon11	c.3062_3066del	p.E1021fs,	13q13.1	rs80359369	126003	P	PVS1, PM5_Strong (PTC)
13_32337435_32337435_G_-	frameshift deletion	BRCA2	NM_000059	exon11	c.3080delG	p.S1027fs,	13q13.1	.		P	PVS1, PM5_Strong (PTC)
13_32337458_32337458_G_T	stopgain	BRCA2	NM_000059	exon11	c.G3103T	p.E1035X,	13q13.1	rs80358556	51400	P	PVS1, PM5_Strong (PTC)
13_32337464_32337464_C_T	stopgain	BRCA2	NM_000059	exon11	c.C3109T	p.Q1037X,	13q13.1	rs80358557	37819	P	PVS1, PM5_Strong (PTC)
13_32337482_32337489_GCTTGTGT_-	frameshift deletion	BRCA2	NM_000059	exon11	c.3127_3134del	p.A1043fs,	13q13.1	.		P	PVS1, PM5_Strong (PTC)
13_32337513_32337516_TAGA_-	frameshift deletion	BRCA2	NM_000059	exon11	c.3158_3161del	p.L1053fs,	13q13.1	rs80359371	37824	P	PVS1, PM5_Strong (PTC)
13_32337513_32337513_T_G	stopgain	BRCA2	NM_000059	exon11	c.T3158G	p.L1053X,	13q13.1	rs41293477	37820	P	PVS1, PM5_Strong (PTC)
13_32337522_32337526_AAAAG_-	frameshift deletion	BRCA2	NM_000059	exon11	c.3167_3171del	p.Q1056fs,	13q13.1	rs80359373	37826	P	PVS1, PM5_Strong (PTC)
13_32337547_32337550_AATT_-	frameshift deletion	BRCA2	NM_000059	exon11	c.3192_3195del	p.S1064fs,	13q13.1	rs80359375	51419	P	PVS1, PM5_Strong (PTC)
13_32337649_32337649_T_-	frameshift deletion	BRCA2	NM_000059	exon11	c.3294delT	p.N1098fs,	13q13.1	rs80359383	254516	P	PVS1, PM5_Strong (PTC)
13_32337662_32337677_TTAACACCTAGCCAAA_-	frameshift deletion	BRCA2	NM_000059	exon11	c.3307_3322del	p.L1103fs,	13q13.1	.		P	PVS1, PM5_Strong (PTC)
13_32337717_32337717_C_A	stopgain	BRCA2	NM_000059	exon11	c.C3362A	p.S1121X,	13q13.1	rs80358579	126007	P	PVS1, PM5_Strong (PTC)
13_32337717_32337717_C_G	stopgain	BRCA2	NM_000059	exon11	c.C3362G	p.S1121X,	13q13.1	rs80358579	51453	P	PVS1, PM5_Strong (PTC)
13_32337747_32337747_-_A	frameshift insertion	BRCA2	NM_000059	exon11	c.3393dupA	p.R1131fs,	13q13.1	.	855901	P	PVS1, PM5_Strong (PTC)
13_32337760_32337760_C_A	stopgain	BRCA2	NM_000059	exon11	c.C3405A	p.Y1135X,	13q13.1	.	231604	P	PVS1, PM5_Strong (PTC)
13_32337804_32337804_-_T	frameshift insertion	BRCA2	NM_000059	exon11	c.3450dupT	p.T1150fs,	13q13.1	.	419825	P	PVS1, PM5_Strong (PTC)
13_32337878_32337878_C_T	stopgain	BRCA2	NM_000059	exon11	c.C3523T	p.Q1175X,	13q13.1	.	266756	P	PVS1, PM5_Strong (PTC)
13_32337899_32337900_TT_-	frameshift deletion	BRCA2	NM_000059	exon11	c.3544_3545del	p.F1182fs,	13q13.1	rs80359388	37846	P	PVS1, PM5_Strong (PTC)
13_32337953_32337954_TG_-	frameshift deletion	BRCA2	NM_000059	exon11	c.3598_3599del	p.C1200fs,	13q13.1	rs80359391	51493	P	PVS1, PM5_Strong (PTC)
13_32338035_32338036_TG_-	frameshift deletion	BRCA2	NM_000059	exon11	c.3680_3681del	p.L1227fs,	13q13.1	rs80359395	51504	P	PVS1, PM5_Strong (PTC)
13_32338044_32338044_C_-	frameshift deletion	BRCA2	NM_000059	exon11	c.3689delC	p.S1230fs,	13q13.1	rs80359398	37853	P	PVS1, PM5_Strong (PTC)
13_32338070_32338070_A_-	frameshift deletion	BRCA2	NM_000059	exon11	c.3715delA	p.K1239fs,	13q13.1	rs80359401	37855	P	PVS1, PM5_Strong (PTC)
13_32338132_32338133_TT_-	frameshift deletion	BRCA2	NM_000059	exon11	c.3777_3778del	p.S1259fs,	13q13.1	rs397507686	51523	P	PVS1, PM5_Strong (PTC)
13_32338140_32338140_C_A	stopgain	BRCA2	NM_000059	exon11	c.C3785A	p.S1262X,	13q13.1	.	824204	P	PVS1, PM5_Strong (PTC)
13_32338140_32338140_C_G	stopgain	BRCA2	NM_000059	exon11	c.C3785G	p.S1262X,	13q13.1	rs80358620	51525	P	PVS1, PM5_Strong (PTC)
13_32338201_32338202_TG_-	frameshift deletion	BRCA2	NM_000059	exon11	c.3846_3847del	p.T1282fs,	13q13.1	rs80359405	37859	P	PVS1, PM5_Strong (PTC)
13_32338211_32338211_A_-	frameshift deletion	BRCA2	NM_000059	exon11	c.3856delA	p.K1286fs,	13q13.1	.		P	PVS1, PM5_Strong (PTC)
13_32338220_32338220_-_AAT	stopgain	BRCA2	NM_000059	exon11	c.3865_3866insAAT	p.K1289delinsKX,	13q13.1	.	441397	P	PVS1, PM5_Strong (PTC)
13_32338227_32338227_A_-	frameshift deletion	BRCA2	NM_000059	exon11	c.3872delA	p.Q1291fs,	13q13.1	rs398122772	91809	P	PVS1, PM5_Strong (PTC)
13_32338329_32338329_-_TGCT	frameshift insertion	BRCA2	NM_000059	exon11	c.3974_3975insTGCT	p.T1325fs,	13q13.1	rs397515636	51578	P	PVS1, PM5_Strong (PTC)
13_32338358_32338358_G_T	stopgain	BRCA2	NM_000059	exon11	c.G4003T	p.E1335X,	13q13.1	.	233112	P	PVS1, PM5_Strong (PTC)
13_32338362_32338362_-_CATC	frameshift insertion	BRCA2	NM_000059	exon11	c.4007_4008insCATC	p.F1336fs,	13q13.1	.	236860	P	PVS1, PM5_Strong (PTC)
13_32338392_32338392_C_-	frameshift deletion	BRCA2	NM_000059	exon11	c.4037delC	p.T1346fs,	13q13.1	.	438976	P	PVS1, PM5_Strong (PTC)
13_32338394_32338398_GTTTG_-	frameshift deletion	BRCA2	NM_000059	exon11	c.4039_4043del	p.V1347fs,	13q13.1	.	2573125	P	PVS1, PM5_Strong (PTC)
13_32338509_32338509_C_G	stopgain	BRCA2	NM_000059	exon11	c.C4154G	p.S1385X,	13q13.1	.	531204	P	PVS1, PM5_Strong (PTC)
13_32338518_32338518_C_-	frameshift deletion	BRCA2	NM_000059	exon11	c.4163delC	p.T1388fs,	13q13.1	.	3075783	P	PVS1, PM5_Strong (PTC)
13_32338530_32338530_T_-	frameshift deletion	BRCA2	NM_000059	exon11	c.4175delT	p.V1392fs,	13q13.1	.	216853	P	PVS1, PM5_Strong (PTC)
13_32338531_32338531_-_G	frameshift insertion	BRCA2	NM_000059	exon11	c.4177dupG	p.V1392fs,	13q13.1	.	232764	P	PVS1, PM5_Strong (PTC)
13_32338566_32338566_C_-	stopgain	BRCA2	NM_000059	exon11	c.4211delC	p.S1404X,	13q13.1	rs398122777	91815	P	PVS1, PM5_Strong (PTC)
13_32338566_32338566_C_G	stopgain	BRCA2	NM_000059	exon11	c.C4211G	p.S1404X,	13q13.1	rs41293489	91815	P	PVS1, PM5_Strong (PTC)
13_32338600_32338600_G_-	frameshift deletion	BRCA2	NM_000059	exon11	c.4245delG	p.E1415fs,	13q13.1	.	232359	P	PVS1, PM5_Strong (PTC)
13_32338609_32338610_AA_-	frameshift deletion	BRCA2	NM_000059	exon11	c.4254_4255del	p.I1418fs,	13q13.1	.	1739119	P	PVS1, PM5_Strong (PTC)
13_32338630_32338630_-_A	frameshift insertion	BRCA2	NM_000059	exon11	c.4276dupA	p.D1425fs,	13q13.1	rs80359438	37891	P	PVS1, PM5_Strong (PTC)
13_32338633_32338633_-_T	frameshift insertion	BRCA2	NM_000059	exon11	c.4279dupT	p.T1426fs,	13q13.1	rs80359439	37892	P	PVS1, PM5_Strong (PTC)
13_32338655_32338655_A_-	frameshift deletion	BRCA2	NM_000059	exon11	c.4300delA	p.K1434fs,	13q13.1	.	266801	P	PVS1, PM5_Strong (PTC)
13_32338659_32338660_AT_-	frameshift deletion	BRCA2	NM_000059	exon11	c.4304_4305del	p.N1435fs,	13q13.1	.	266803	P	PVS1, PM5_Strong (PTC)
13_32338675_32338676_AG_-	frameshift deletion	BRCA2	NM_000059	exon11	c.4320_4321del	p.K1440fs,	13q13.1	.	824793	P	PVS1, PM5_Strong (PTC)
13_32338750_32338754_ATTAC_-	frameshift deletion	BRCA2	NM_000059	exon11	c.4395_4399del	p.E1465fs,	13q13.1	rs80359444	51640	P	PVS1, PM5_Strong (PTC)
13_32338759_32338763_TGACA_-	frameshift deletion	BRCA2	NM_000059	exon11	c.4404_4408del	p.S1468fs,	13q13.1	rs397507331	37899	P	PVS1, PM5_Strong (PTC)
13_32338766_32338769_AGAA_-	frameshift deletion	BRCA2	NM_000059	exon11	c.4411_4414del	p.R1471fs,	13q13.1	.		P	PVS1, PM5_Strong (PTC)
13_32338768_32338769_AA_-	frameshift deletion	BRCA2	NM_000059	exon11	c.4413_4414del	p.R1471fs,	13q13.1	rs397507332	37901	P	PVS1, PM5_Strong (PTC)
13_32338828_32338831_GAAA_-	frameshift deletion	BRCA2	NM_000059	exon11	c.4473_4476del	p.L1491fs,	13q13.1	rs80359454	51653	P	PVS1, PM5_Strong (PTC)
13_32338880_32338880_C_T	stopgain	BRCA2	NM_000059	exon11	c.C4525T	p.Q1509X,	13q13.1	rs80358683	51659	P	PVS1, PM5_Strong (PTC)
13_32338939_32338939_-_G	frameshift insertion	BRCA2	NM_000059	exon11	c.4585dupG	p.S1528fs,	13q13.1	.	216856	P	PVS1, PM5_Strong (PTC)
13_32338982_32338982_A_-	frameshift deletion	BRCA2	NM_000059	exon11	c.4627delA	p.K1543fs,	13q13.1	rs80359461	37913	P	PVS1, PM5_Strong (PTC)
13_32338982_32338982_-_A	frameshift insertion	BRCA2	NM_000059	exon11	c.4627dupA	p.K1543fs,	13q13.1	.		P	PVS1, PM5_Strong (PTC)
13_32338989_32338989_T_-	frameshift deletion	BRCA2	NM_000059	exon11	c.4634delT	p.L1545fs,	13q13.1	rs80359462	37915	P	PVS1, PM5_Strong (PTC)
13_32339003_32339003_G_T	stopgain	BRCA2	NM_000059	exon11	c.G4648T	p.E1550X,	13q13.1	rs80358695	9344	P	PVS1, PM5_Strong (PTC)
13_32339069_32339069_-_GCAAAGAC	frameshift insertion	BRCA2	NM_000059	exon11	c.4714_4715insGCAAAGAC	p.A1572fs,	13q13.1	.	3075785	P	PVS1, PM5_Strong (PTC)
13_32339072_32339073_TG_-	frameshift deletion	BRCA2	NM_000059	exon11	c.4717_4718del	p.C1573fs,	13q13.1	.	3075786	P	PVS1, PM5_Strong (PTC)
13_32339084_32339084_G_T	stopgain	BRCA2	NM_000059	exon11	c.G4729T	p.E1577X,	13q13.1	.	2137478	P	PVS1, PM5_Strong (PTC)
13_32339159_32339159_A_T	stopgain	BRCA2	NM_000059	exon11	c.A4804T	p.K1602X,	13q13.1	.	1393083	P	PVS1, PM5_Strong (PTC)
13_32339182_32339183_TG_-	frameshift deletion	BRCA2	NM_000059	exon11	c.4827_4828del	p.T1609fs,	13q13.1	rs80359468	51721	P	PVS1, PM5_Strong (PTC)
13_32339214_32339214_T_G	stopgain	BRCA2	NM_000059	exon11	c.T4859G	p.L1620X,	13q13.1	rs80358710	51730	P	PVS1, PM5_Strong (PTC)
13_32339216_32339216_T_-	frameshift deletion	BRCA2	NM_000059	exon11	c.4861delT	p.C1621fs,	13q13.1	.		P	PVS1, PM5_Strong (PTC)
13_32339229_32339230_AA_-	frameshift deletion	BRCA2	NM_000059	exon11	c.4874_4875del	p.E1625fs,	13q13.1	rs80359470	37929	P	PVS1, PM5_Strong (PTC)
13_32339244_32339244_C_G	stopgain	BRCA2	NM_000059	exon11	c.C4889G	p.S1630X,	13q13.1	rs80358711	51732	P	PVS1, PM5_Strong (PTC)
13_32339266_32339266_-_A	frameshift insertion	BRCA2	NM_000059	exon11	c.4912dupA	p.V1637fs,	13q13.1	.	187127	P	PVS1, PM5_Strong (PTC)
13_32339288_32339291_AAAG_-	frameshift deletion	BRCA2	NM_000059	exon11	c.4933_4936del	p.K1645fs,	13q13.1	rs80359473	37935	P	PVS1, PM5_Strong (PTC)
13_32339320_32339320_C_A	stopgain	BRCA2	NM_000059	exon11	c.C4965A	p.Y1655X,	13q13.1	rs80358721	51750	P	PVS1, PM5_Strong (PTC)
13_32339320_32339320_C_G	stopgain	BRCA2	NM_000059	exon11	c.C4965G	p.Y1655X,	13q13.1	rs80358721	37936	P	PVS1, PM5_Strong (PTC)
13_32339335_32339335_T_-	frameshift deletion	BRCA2	NM_000059	exon11	c.4980delT	p.P1660fs,	13q13.1	.	266841	P	PVS1, PM5_Strong (PTC)
13_32339338_32339338_T_A	stopgain	BRCA2	NM_000059	exon11	c.T4983A	p.Y1661X,	13q13.1	.	2586295	P	PVS1, PM5_Strong (PTC)
13_32339339_32339342_TCAG_-	frameshift deletion	BRCA2	NM_000059	exon11	c.4984_4987del	p.S1662fs,	13q13.1	rs397507753	51752	P	PVS1, PM5_Strong (PTC)
13_32339403_32339418_AGACTTCATTACTTGA_-	frameshift deletion	BRCA2	NM_000059	exon11	c.5048_5063del	p.Q1683fs,	13q13.1	.	266845	P	PVS1, PM5_Strong (PTC)
13_32339421_32339421_-_A	frameshift insertion	BRCA2	NM_000059	exon11	c.5067dupA	p.A1689fs,	13q13.1	rs80359480	37943	P	PVS1, PM5_Strong (PTC)
13_32339467_32339470_AATA_-	frameshift deletion	BRCA2	NM_000059	exon11	c.5112_5115del	p.R1704fs,	13q13.1	rs276174853	51773	P	PVS1, PM5_Strong (PTC)
13_32339483_32339486_TATG_-	frameshift deletion	BRCA2	NM_000059	exon11	c.5128_5131del	p.Y1710fs,	13q13.1	rs80359484	51775	P	PVS1, PM5_Strong (PTC)
13_32339494_32339497_TTAT_-	frameshift deletion	BRCA2	NM_000059	exon11	c.5139_5142del	p.N1713fs,	13q13.1	rs80359487	51778	P	PVS1, PM5_Strong (PTC)
13_32339499_32339502_TGTA_-	frameshift deletion	BRCA2	NM_000059	exon11	c.5144_5147del	p.L1715fs,	13q13.1	rs276174854	51779	P	PVS1, PM5_Strong (PTC)
13_32339514_32339514_C_A	stopgain	BRCA2	NM_000059	exon11	c.C5159A	p.S1720X,	13q13.1	.	142608	P	PVS1, PM5_Strong (PTC)
13_32339519_32339520_AG_-	frameshift deletion	BRCA2	NM_000059	exon11	c.5164_5165del	p.S1722fs,	13q13.1	rs80359490	51791	P	PVS1, PM5_Strong (PTC)
13_32339548_32339549_TC_-	frameshift deletion	BRCA2	NM_000059	exon11	c.5193_5194del	p.H1731fs,	13q13.1	.	233155	P	PVS1, PM5_Strong (PTC)
13_32339566_32339569_TACT_-	frameshift deletion	BRCA2	NM_000059	exon11	c.5211_5214del	p.D1737fs,	13q13.1	rs80359493	37951	P	PVS1, PM5_Strong (PTC)
13_32339569_32339572_TTAT_-	frameshift deletion	BRCA2	NM_000059	exon11	c.5214_5217del	p.T1738fs,	13q13.1	rs80359494	51820	P	PVS1, PM5_Strong (PTC)
13_32339572_32339578_TTTAAGT_-	frameshift deletion	BRCA2	NM_000059	exon11	c.5217_5223del	p.Y1739fs,	13q13.1	rs80359496	51822	P	PVS1, PM5_Strong (PTC)
13_32339592_32339592_-_T	frameshift insertion	BRCA2	NM_000059	exon11	c.5238dupT	p.S1746fs,	13q13.1	rs80359499	37954	P	PVS1, PM5_Strong (PTC)
13_32339602_32339602_T_G	stopgain	BRCA2	NM_000059	exon11	c.T5247G	p.Y1749X,	13q13.1	.	590883	P	PVS1, PM5_Strong (PTC)
13_32339634_32339634_C_G	stopgain	BRCA2	NM_000059	exon11	c.C5279G	p.S1760X,	13q13.1	rs80358751	51833	P	PVS1, PM5_Strong (PTC)
13_32339641_32339642_TC_-	frameshift deletion	BRCA2	NM_000059	exon11	c.5286_5287del	p.Y1762fs,	13q13.1	rs80359503	37956	P	PVS1, PM5_Strong (PTC)
13_32339641_32339641_T_G	stopgain	BRCA2	NM_000059	exon11	c.T5286G	p.Y1762X,	13q13.1	.		P	PVS1, PM5_Strong (PTC)
13_32339646_32339646_-_A	frameshift insertion	BRCA2	NM_000059	exon11	c.5292dupA	p.S1764fs,	13q13.1	.	462372	P	PVS1, PM5_Strong (PTC)
13_32339658_32339659_TT_-	frameshift deletion	BRCA2	NM_000059	exon11	c.5303_5304del	p.L1768fs,	13q13.1	rs80359505	37957	P	PVS1, PM5_Strong (PTC)
13_32339700_32339701_AA_-	frameshift deletion	BRCA2	NM_000059	exon11	c.5345_5346del	p.Q1782fs,	13q13.1	rs80359507	37959	P	PVS1, PM5_Strong (PTC)
13_32339720_32339720_A_T	stopgain	BRCA2	NM_000059	exon11	c.A5365T	p.K1789X,	13q13.1	.	266875	P	PVS1, PM5_Strong (PTC)
13_32339764_32339765_TG_-	frameshift deletion	BRCA2	NM_000059	exon11	c.5409_5410del	p.T1803fs,	13q13.1	rs80359512	37963	P	PVS1, PM5_Strong (PTC)
13_32339929_32339932_AATT_-	frameshift deletion	BRCA2	NM_000059	exon11	c.5574_5577del	p.T1858fs,	13q13.1	rs80359520	37975	P	PVS1, PM5_Strong (PTC)
13_32339948_32339949_AT_-	frameshift deletion	BRCA2	NM_000059	exon11	c.5593_5594del	p.I1865fs,	13q13.1	rs80359524	37977	P	PVS1, PM5_Strong (PTC)
13_32339954_32339957_ACAG_-	frameshift deletion	BRCA2	NM_000059	exon11	c.5599_5602del	p.T1867fs,	13q13.1	rs397507356	37978	P	PVS1, PM5_Strong (PTC)
13_32339966_32339970_AGTAA_-	frameshift deletion	BRCA2	NM_000059	exon11	c.5611_5615del	p.S1871fs,	13q13.1	rs80359525	51892	P	PVS1, PM5_Strong (PTC)
13_32340000_32340000_C_A	stopgain	BRCA2	NM_000059	exon11	c.C5645A	p.S1882X,	13q13.1	rs80358785	37984	P	PVS1, PM5_Strong (PTC)
13_32340010_32340010_C_A	stopgain	BRCA2	NM_000059	exon11	c.C5655A	p.C1885X,	13q13.1	rs80358789	37985	P	PVS1, PM5_Strong (PTC)
13_32340035_32340035_-_A	stopgain	BRCA2	NM_000059	exon11	c.5681dupA	p.Y1894_E1895delinsX,	13q13.1	rs80359527	37988	P	PVS1, PM5_Strong (PTC)
13_32340037_32340037_C_G	stopgain	BRCA2	NM_000059	exon11	c.C5682G	p.Y1894X,	13q13.1	rs41293497	37989	P	PVS1, PM5_Strong (PTC)
13_32340073_32340074_CT_-	frameshift deletion	BRCA2	NM_000059	exon11	c.5718_5719del	p.N1906fs,	13q13.1	rs80359530	9320	P	PVS1, PM5_Strong (PTC)
13_32340128_32340128_C_T	stopgain	BRCA2	NM_000059	exon11	c.C5773T	p.Q1925X,	13q13.1	rs80358806	51933	P	PVS1, PM5_Strong (PTC)
13_32340185_32340185_A_-	frameshift deletion	BRCA2	NM_000059	exon11	c.5830delA	p.K1944fs,	13q13.1	.	1353192	P	PVS1, PM5_Strong (PTC)
13_32340219_32340219_C_A	stopgain	BRCA2	NM_000059	exon11	c.C5864A	p.S1955X,	13q13.1	rs80358815	51954	P	PVS1, PM5_Strong (PTC)
13_32340264_32340264_C_A	stopgain	BRCA2	NM_000059	exon11	c.C5909A	p.S1970X,	13q13.1	rs80358824	38007	P	PVS1, PM5_Strong (PTC)
13_32340301_32340301_T_-	frameshift deletion	BRCA2	NM_000059	exon11	c.5946delT	p.S1982fs,	13q13.1	rs80359550	9325	P[FDA]	PVS1, PM5_Strong (PTC), PM3_Strong
13_32340315_32340315_A_-	frameshift deletion	BRCA2	NM_000059	exon11	c.5960delA	p.Q1987fs,	13q13.1	.	3075787	P	PVS1, PM5_Strong (PTC)
13_32340385_32340385_-_T	frameshift insertion	BRCA2	NM_000059	exon11	c.6031dupT	p.V2010fs,	13q13.1	.	440429	P	PVS1, PM5_Strong (PTC)
13_32340407_32340408_AG_-	frameshift deletion	BRCA2	NM_000059	exon11	c.6052_6053del	p.S2018fs,	13q13.1	.	266918	P	PVS1, PM5_Strong (PTC)
13_32340414_32340417_AACA_-	frameshift deletion	BRCA2	NM_000059	exon11	c.6059_6062del	p.E2020fs,	13q13.1	rs398122546	91435	P	PVS1, PM5_Strong (PTC)
13_32340420_32340420_C_G	stopgain	BRCA2	NM_000059	exon11	c.C6065G	p.S2022X,	13q13.1	rs80358843	51998	P	PVS1, PM5_Strong (PTC)
13_32340432_32340432_-_A	frameshift insertion	BRCA2	NM_000059	exon11	c.6078dupA	p.T2026fs,	13q13.1	rs397507826	52005	P	PVS1, PM5_Strong (PTC)
13_32340532_32340532_T_-	frameshift deletion	BRCA2	NM_000059	exon11	c.6177delT	p.S2059fs,	13q13.1	.		P	PVS1, PM5_Strong (PTC)
13_32340622_32340622_G_-	frameshift deletion	BRCA2	NM_000059	exon11	c.6267delG	p.E2089fs,	13q13.1	.	1072715	P	PVS1, PM5_Strong (PTC)
13_32340624_32340625_AT_-	frameshift deletion	BRCA2	NM_000059	exon11	c.6269_6270del	p.H2090fs,	13q13.1	rs80359571	52043	P	PVS1, PM5_Strong (PTC)
13_32340630_32340631_TT_-	frameshift deletion	BRCA2	NM_000059	exon11	c.6275_6276del	p.L2092fs,	13q13.1	rs11571658	9318	P	PVS1, PM5_Strong (PTC)
13_32340653_32340653_C_T	stopgain	BRCA2	NM_000059	exon11	c.C6298T	p.Q2100X,	13q13.1	.	449867	P	PVS1, PM5_Strong (PTC)
13_32340685_32340685_-_A	frameshift insertion	BRCA2	NM_000059	exon11	c.6331dupA	p.D2110fs,	13q13.1	.	232206	P	PVS1, PM5_Strong (PTC)
13_32340723_32340723_A_-	frameshift deletion	BRCA2	NM_000059	exon11	c.6368delA	p.E2123fs,	13q13.1	rs80359578	52075	P	PVS1, PM5_Strong (PTC)
13_32340740_32340740_G_T	stopgain	BRCA2	NM_000059	exon11	c.G6385T	p.E2129X,	13q13.1	.	266943	P	PVS1, PM5_Strong (PTC)
13_32340757_32340761_TAACT_-	frameshift deletion	BRCA2	NM_000059	exon11	c.6402_6406del	p.N2134fs,	13q13.1	rs80359584	38043	P	PVS1, PM5_Strong (PTC)
13_32340817_32340818_TC_-	frameshift deletion	BRCA2	NM_000059	exon11	c.6462_6463del	p.Y2154fs,	13q13.1	rs80359596	38047	P	PVS1, PM5_Strong (PTC)
13_32340837_32340840_ACAA_-	frameshift deletion	BRCA2	NM_000059	exon11	c.6482_6485del	p.D2161fs,	13q13.1	rs80359598	38048	P	PVS1, PM5_Strong (PTC)
13_32340882_32340882_-_CATTCATG	frameshift insertion	BRCA2	NM_000059	exon11	c.6527_6528insCATTCATG	p.N2176fs,	13q13.1	.	266957	P	PVS1, PM5_Strong (PTC)
13_32340890_32340890_-_A	frameshift insertion	BRCA2	NM_000059	exon11	c.6535_6536insA	p.V2179fs,	13q13.1	rs80359601	38050	P	PVS1, PM5_Strong (PTC)
13_32340907_32340907_G_-	frameshift deletion	BRCA2	NM_000059	exon11	c.6552delG	p.Q2184fs,	13q13.1	rs80359603	52127	P	PVS1, PM5_Strong (PTC)
13_32340932_32340932_G_T	stopgain	BRCA2	NM_000059	exon11	c.G6577T	p.E2193X,	13q13.1	.		P	PVS1, PM5_Strong (PTC)
13_32340941_32340942_AA_-	frameshift deletion	BRCA2	NM_000059	exon11	c.6586_6587del	p.K2196fs,	13q13.1	.	236280	P	PVS1, PM5_Strong (PTC)
13_32340946_32340947_TG_-	frameshift deletion	BRCA2	NM_000059	exon11	c.6591_6592del	p.T2197fs,	13q13.1	rs80359605	9319	P	PVS1, PM5_Strong (PTC)
13_32340957_32340957_C_-	frameshift deletion	BRCA2	NM_000059	exon11	c.6602delC	p.S2201fs,	13q13.1	rs431825343	96839	P	PVS1, PM5_Strong (PTC)
13_32340997_32340997_T_-	frameshift deletion	BRCA2	NM_000059	exon11	c.6642delT	p.T2214fs,	13q13.1	rs80359614	52145	P	PVS1, PM5_Strong (PTC)
13_32341090_32341090_-_C	frameshift insertion	BRCA2	NM_000059	exon11	c.6736dupC	p.L2245fs,	13q13.1	.		P	PVS1, PM5_Strong (PTC)
13_32341109_32341110_TC_-	frameshift deletion	BRCA2	NM_000059	exon11	c.6754_6755del	p.S2252fs,	13q13.1	rs80359623	52177	P	PVS1, PM5_Strong (PTC)
13_32341176_32341176_-_AGAGCCCT	frameshift insertion	BRCA2	NM_000059	exon11	c.6821_6822insAGAGCCCT	p.G2274fs,	13q13.1	.	1755666	P	PVS1, PM5_Strong (PTC)
13_32346831_32346834_AATA_-	frameshift deletion	BRCA2	NM_000059	exon13	c.6942_6945del	p.T2314fs,	13q13.1	rs80359629	38075	P	PVS1, PM5_Strong (PTC)
13_32346841_32346841_C_T	stopgain	BRCA2	NM_000059	exon13	c.C6952T	p.R2318X,	13q13.1	rs80358920	38076	P	PVS1, PM5_Strong (PTC)
13_32346867_32346867_T_-	frameshift deletion	BRCA2	NM_000059	exon13	c.6978delT	p.S2326fs,	13q13.1	.	252419	P	PVS1, PM5_Strong (PTC)
13_32346891_32346891_-_A	frameshift insertion	BRCA2	NM_000059	exon13	c.7002_7003insA	p.P2334fs,	13q13.1	.		P	PVS1, PM5_Strong (PTC)
13_32346896_32346896_G_A	nonsynonymous SNV	BRCA2	NM_000059	exon13	c.G7007A	p.R2336H,	13q13.1	rs28897743	38077	P	PP1_Strong (LR=38.57), PP4_Strong (LR=49.99), PM2_P
13_32354860_32354860_G_A	splicing	BRCA2	NM_000059	exon14	c.7008-1G>A	.	13q13.1	.	188436	LP	PVS1 (RNA), PM2_P, PP1 (LR=2.00, 11 CIMBA families)
13_32354921_32354922_TC_-	frameshift deletion	BRCA2	NM_000059	exon14	c.7068_7069del	p.F2356fs,	13q13.1	rs80359636	38082	P	PVS1, PM5_Strong (PTC)
13_32355024_32355024_-_A	frameshift insertion	BRCA2	NM_000059	exon14	c.7172dupA	p.E2391fs,	13q13.1	rs397507899	52278	P	PVS1, PM5_Strong (PTC)
13_32355043_32355046_TTAC_-	frameshift deletion	BRCA2	NM_000059	exon14	c.7190_7193del	p.I2397fs,	13q13.1	.		P	PVS1, PM5_Strong (PTC)
13_32355069_32355070_TT_-	frameshift deletion	BRCA2	NM_000059	exon14	c.7216_7217del	p.F2406fs,	13q13.1	.		P	PVS1, PM5_Strong (PTC)
13_32355071_32355072_TG_-	frameshift deletion	BRCA2	NM_000059	exon14	c.7218_7219del	p.F2406fs,	13q13.1	.		P	PVS1, PM5_Strong (PTC)
13_32355102_32355103_CA_-	frameshift deletion	BRCA2	NM_000059	exon14	c.7249_7250del	p.H2417fs,	13q13.1	rs397507907	52298	P	PVS1, PM5_Strong (PTC)
13_32355195_32355196_AA_-	frameshift deletion	BRCA2	NM_000059	exon14	c.7342_7343del	p.K2448fs,	13q13.1	rs397507386	38090	P	PVS1, PM5_Strong (PTC)
13_32355213_32355213_A_-	frameshift deletion	BRCA2	NM_000059	exon14	c.7360delA	p.I2454fs,	13q13.1	rs80359646	52312	P	PVS1, PM5_Strong (PTC)
13_32355269_32355270_GT_-	frameshift deletion	BRCA2	NM_000059	exon14	c.7416_7417del	p.K2472fs,	13q13.1	rs80359651	38095	P	PVS1, PM5_Strong (PTC)
13_32355277_32355277_A_-	frameshift deletion	BRCA2	NM_000059	exon14	c.7424delA	p.E2475fs,	13q13.1	.	267009	P	PVS1, PM5_Strong (PTC)
13_32356445_32356445_C_T	stopgain	BRCA2	NM_000059	exon15	c.C7453T	p.Q2485X,	13q13.1	.	827061	P	PVS1, PM5_Strong (PTC)
13_32356472_32356472_C_T	stopgain	BRCA2	NM_000059	exon15	c.C7480T	p.R2494X,	13q13.1	rs80358972	38099	P	PVS1, PM5_Strong (PTC)
13_32356481_32356484_AAGA_-	frameshift deletion	BRCA2	NM_000059	exon15	c.7489_7492del	p.K2497fs,	13q13.1	.		P	PVS1, PM5_Strong (PTC)
13_32356508_32356508_C_T	stopgain	BRCA2	NM_000059	exon15	c.C7516T	p.Q2506X,	13q13.1	.	230556	P	PVS1, PM5_Strong (PTC)
13_32356530_32356530_-_A	frameshift insertion	BRCA2	NM_000059	exon15	c.7539dupA	p.A2513fs,	13q13.1	rs80359657	38101	P	PVS1, PM5_Strong (PTC)
13_32356550_32356550_C_T	stopgain	BRCA2	NM_000059	exon15	c.C7558T	p.R2520X,	13q13.1	rs80358981	52353	P	PVS1, PM5_Strong (PTC)
13_32356569_32356569_C_-	frameshift deletion	BRCA2	NM_000059	exon15	c.7577delC	p.A2526fs,	13q13.1	.		P	PVS1, PM5_Strong (PTC)
13_32356572_32356572_T_-	frameshift deletion	BRCA2	NM_000059	exon15	c.7580delT	p.V2527fs,	13q13.1	.		P	PVS1, PM5_Strong (PTC)
13_32356574_32356574_G_-	frameshift deletion	BRCA2	NM_000059	exon15	c.7582delG	p.G2528fs,	13q13.1	.		P	PVS1, PM5_Strong (PTC)
13_32357774_32357774_A_-	frameshift deletion	BRCA2	NM_000059	exon16	c.7650delA	p.I2550fs,	13q13.1	.	1696810	P	PVS1, PM5_Strong (PTC)
13_32357801_32357802_TT_-	frameshift deletion	BRCA2	NM_000059	exon16	c.7677_7678del	p.S2559fs,	13q13.1	rs80359673	52381	P	PVS1, PM5_Strong (PTC)
13_32357881_32357881_G_A	stopgain	BRCA2	NM_000059	exon16	c.G7757A	p.W2586X,	13q13.1	rs80359003	52401	P	PVS1, PM5_Strong (PTC)
13_32357886_32357886_A_-	frameshift deletion	BRCA2	NM_000059	exon16	c.7762delA	p.I2588fs,	13q13.1	rs80359679	52405	P	PVS1, PM5_Strong (PTC)
13_32357914_32357916_AAG_-	nonframeshift deletion	BRCA2	NM_000059	exon16	c.7790_7792del	p.2597_2598del,	13q13.1	rs80359682	52409	P	PP4_Strong (LR=229.56, SCV001340332.3), PP1_Very Strong (LR>350), PM2_P
13_32357930_32357930_G_A	splicing	BRCA2	NM_000059	exon16	c.7805+1G>A	.	13q13.1	rs81002809	52410	LP	PVS1 (RNA), PM2_P, PP1 (2 CIMBA families)
13_32362600_32362600_-_A	frameshift insertion	BRCA2	NM_000059	exon17	c.7884dupA	p.I2628fs,	13q13.1	rs397507943	52431	P	PVS1, PM5_Strong (PTC)
13_32362650_32362650_A_T	stopgain	BRCA2	NM_000059	exon17	c.A7933T	p.R2645X,	13q13.1	.	267043	P	PVS1, PM5_Strong (PTC)
13_32362663_32362663_-_A	frameshift insertion	BRCA2	NM_000059	exon17	c.7947dupA	p.P2649fs,	13q13.1	.	267044	P	PVS1, PM5_Strong (PTC)
13_32362675_32362675_T_C	nonsynonymous SNV	BRCA2	NM_000059	exon17	c.T7958C	p.L2653P,	13q13.1	rs80359022	52447	LP	PS3, PM2_P, PP3 (BayesDel no-AF score ≥0.30)
13_32362692_32362692_A_G	nonsynonymous SNV	BRCA2	NM_000059	exon17	c.A7975G	p.R2659G,	13q13.1	rs80359026	38130	P	PS3, PP1_Very Strong (LR=1950), PP4_Moderate (LR=5.59), PM2_P
13_32363178_32363178_G_C	splicing	BRCA2	NM_000059	exon18	c.7977-1G>C	.	13q13.1	rs81002874	38132	P[FDA]	PVS1 (RNA), PP4_Very strong
13_32363180_32363180_T_G	nonsynonymous SNV	BRCA2	NM_000059	exon18	c.T7978G	p.Y2660D,	13q13.1	rs80359029	52458	LP	PS3, PM2_P, PP1 (SCV002675773.2)
13_32363190_32363190_A_T	nonsynonymous SNV	BRCA2	NM_000059	exon18	c.A7988T	p.E2663V,	13q13.1	rs80359031	52462	LP	PP1_Strong (LR=180.04), PM2_P, PP3 (BayesDel no-AF score ≥0.30)
13_32363211_32363211_C_T	nonsynonymous SNV	BRCA2	NM_000059	exon18	c.C8009T	p.S2670L,	13q13.1	rs80359035	52471	LP	PS3, PP1_Moderate (LR=17.87), PM2_P (gnomAD v2.1)
13_32363218_32363219_AA_-	frameshift deletion	BRCA2	NM_000059	exon18	c.8016_8017del	p.I2672fs,	13q13.1	rs397507952	52473	P	PVS1, PM5_Strong (PTC)
13_32363219_32363219_-_A	frameshift insertion	BRCA2	NM_000059	exon18	c.8017dupA	p.K2673fs,	13q13.1	.		P	PVS1, PM5_Strong (PTC)
13_32363235_32363235_G_-	frameshift deletion	BRCA2	NM_000059	exon18	c.8033delG	p.R2678fs,	13q13.1	.		P	PVS1, PM5_Strong (PTC)
13_32363369_32363369_G_C	nonsynonymous SNV	BRCA2	NM_000059	exon18	c.G8167C	p.D2723H,	13q13.1	rs41293511	52515	LP	PS3, PM2_P (gnomAD v2.1), PP3, PP1 (SCV000073449.16)
13_32363370_32363370_A_C	nonsynonymous SNV	BRCA2	NM_000059	exon18	c.A8168C	p.D2723A,	13q13.1	rs41293513	52516	P[FDA]	PP3, PS3, PP1_Very strong
13_32363370_32363370_A_T	nonsynonymous SNV	BRCA2	NM_000059	exon18	c.A8168T	p.D2723V,	13q13.1	.	140975	LP	PS3, PP3, PM2_P
13_32363379_32363379_A_G	nonsynonymous SNV	BRCA2	NM_000059	exon18	c.A8177G	p.Y2726C,	13q13.1	rs80359064	52520	LP	PS3, PP3, PM2_P (gnomAD v2.1)
13_32363445_32363445_G_A	nonsynonymous SNV	BRCA2	NM_000059	exon18	c.G8243A	p.G2748D,	13q13.1	rs80359071	52535	LP	PS3, PP3, PM2_P (gnomAD v3.1)
13_32363448_32363449_AG_-	frameshift deletion	BRCA2	NM_000059	exon18	c.8246_8247del	p.Q2749fs,	13q13.1	rs80359701	52536	P	PVS1, PM5_Strong (PTC)
13_32363499_32363499_C_-	frameshift deletion	BRCA2	NM_000059	exon18	c.8297delC	p.T2766fs,	13q13.1	rs80359705	38149	P	PVS1, PM5_Strong (PTC)
13_32363534_32363534_G_A	splicing	BRCA2	NM_000059	exon18	c.8331+1G>A	.	13q13.1	rs81002837	38154	LP	PVS1 (RNA), PM2_P, PP4 (LR=2.79)
13_32363535_32363535_T_A	splicing	BRCA2	NM_000059	exon18	c.8331+2T>A	.	13q13.1	rs398122602	91507	LP	PVS1, PM2_P, PP3 (SpliceAI ≥0.2)
13_32370420_32370420_C_T	nonsynonymous SNV	BRCA2	NM_000059	exon19	c.C8350T	p.R2784W,	13q13.1	rs80359075	38155	LP	PS3, PM3 (SCV000911858.4), PP1/PP4 (SCV000911858.4)
13_32370448_32370448_G_A	nonsynonymous SNV	BRCA2	NM_000059	exon19	c.G8378A	p.G2793E,	13q13.1	rs80359083	38157	LP	PS3/ PVS1 (RNA), PM2_P, PP3 (SpliceAI ≥0.2)
13_32370555_32370555_C_T	stopgain	BRCA2	NM_000059	exon19	c.C8485T	p.Q2829X,	13q13.1	rs80359099	52600	P	PVS1, PM5_Strong (PTC)
13_32370558_32370558_G_C	splicing	BRCA2	NM_000059	exon19	c.8487+1G>C	.	13q13.1	.	1076812	LP	PVS1, PM2_P, PP3 (SpliceAI ≥0.2)
13_32370559_32370559_T_C	splicing	BRCA2	NM_000059	exon19	c.8487+2T>C	.	13q13.1	.	267697	LP	PVS1, PM2_P, PP3 (SpliceAI ≥0.2)
13_32370955_32370955_G_A	splicing	BRCA2	NM_000059	exon20	c.8488-1G>A	.	13q13.1	rs397507404	38164	LP	PVS1_Supporting (RNA), PM2_P, PP4 (LR=4.21)
13_32371001_32371004_AGAG_-	frameshift deletion	BRCA2	NM_000059	exon20	c.8533_8536del	p.R2845fs,	13q13.1	rs80359715	52615	P	PVS1, PM5_Strong (PTC)
13_32371003_32371004_AG_-	frameshift deletion	BRCA2	NM_000059	exon20	c.8535_8536del	p.R2845fs,	13q13.1	.		P	PVS1, PM5_Strong (PTC)
13_32371043_32371043_C_-	frameshift deletion	BRCA2	NM_000059	exon20	c.8575delC	p.Q2859fs,	13q13.1	rs80359718	38169	P	PVS1, PM5_Strong (PTC)
13_32371052_32371052_-_T	frameshift insertion	BRCA2	NM_000059	exon20	c.8585dupT	p.L2862fs,	13q13.1	rs80359720	38170	P	PVS1, PM5_Strong (PTC)
13_32376643_32376668_GAATTAATAATCCTTTTGTTTTCTTA_-	splicing	BRCA2	.	.	c.8633-24_8634del	.	13q13.1	rs276174909	267703	LP	PVS1, PM2_P, PP3 (SpliceAI ≥0.2), PP4 (LR=4.21)
13_32376697_32376697_C_G	stopgain	BRCA2	NM_000059	exon21	c.C8660G	p.S2887X,	13q13.1	.	920078	LP	PVS1, PM5_Surppoting (PTC), PM2_P
13_32376733_32376749_AAGATGGTGCAGAGCTT_-	frameshift deletion	BRCA2	NM_000059	exon21	c.8696_8712del	p.Q2899fs,	13q13.1	.	1170996	LP	PVS1, PM5_Surppoting (PTC), PM2_P
13_32379316_32379316_G_A	splicing	BRCA2	NM_000059	exon22	c.8755-1G>A	.	13q13.1	rs81002812	38183	P	PVS1 (RNA), PM2_P, PP1_Moderate (LR=9.4), PP4_Moderate(LR=10.62)
13_32379316_32379316_-_GGTTATTTCAGTGAAGAGC	splicing	BRCA2	NM_000059	exon22	c.8755-1->GGTTATTTCAGTGAAGAGC	p.(Gly2919SerfsTer2)	13q13.1	.		P	PVS1, PM5_Strong (PTC)
13_32379440_32379440_C_T	stopgain	BRCA2	NM_000059	exon22	c.C8878T	p.Q2960X,	13q13.1	rs80359140	52694	P	PVS1, PM5_Strong (PTC)
13_32379460_32379461_CA_-	frameshift deletion	BRCA2	NM_000059	exon22	c.8898_8899del	p.V2966fs,	13q13.1	.	618546	P	PVS1, PM5_Strong (PTC)
13_32379465_32379465_C_-	frameshift deletion	BRCA2	NM_000059	exon22	c.8903delC	p.T2968fs,	13q13.1	rs80359730	38192	P	PVS1, PM5_Strong (PTC)
13_32379495_32379495_C_A	stopgain	BRCA2	NM_000059	exon22	c.C8933A	p.S2978X,	13q13.1	rs80359144	52704	P	PVS1, PM5_Strong (PTC)
13_32379495_32379495_-_A	frameshift insertion	BRCA2	NM_000059	exon22	c.8934dupA	p.S2978fs,	13q13.1	rs80359732	38195	P	PVS1, PM5_Strong (PTC)
13_32379749_32379749_G_A	splicing	BRCA2	NM_000059	exon23	c.8954-1G>A	.	13q13.1	.	531281	LP	PVS1, PM2_P, PP3 (SpliceAI ≥0.2)
13_32379756_32379759_TGAG_-	frameshift deletion	BRCA2	NM_000059	exon23	c.8960_8963del	p.L2987fs,	13q13.1	rs80359734	52714	P	PVS1, PM5_Strong (PTC)
13_32379774_32379774_C_G	stopgain	BRCA2	NM_000059	exon23	c.C8978G	p.S2993X,	13q13.1	.	182257	P	PVS1, PM5_Strong (PTC)
13_32379850_32379851_TA_-	frameshift deletion	BRCA2	NM_000059	exon23	c.9054_9055del	p.S3018fs,	13q13.1	rs80359743	52734	P	PVS1, PM5_Strong (PTC)
13_32379864_32379871_CTAACATA_-	frameshift deletion	BRCA2	NM_000059	exon23	c.9068_9075del	p.A3023fs,	13q13.1	rs80359746	52739	P	PVS1, PM5_Strong (PTC)
13_32379870_32379871_TA_-	frameshift deletion	BRCA2	NM_000059	exon23	c.9074_9075del	p.I3025fs,	13q13.1	.		P	PVS1, PM5_Strong (PTC)
13_32379872_32379872_C_T	stopgain	BRCA2	NM_000059	exon23	c.C9076T	p.Q3026X,	13q13.1	rs80359159	38207	P	PVS1, PM5_Strong (PTC)
13_32379878_32379878_G_C	nonsynonymous SNV	BRCA2	NM_000059	exon23	c.G9082C	p.A3028P,	13q13.1	rs80359161	126199	LP	PS3, PM2_P, PM3 (SCV003922480.1)
13_32379885_32379885_-_A	frameshift insertion	BRCA2	NM_000059	exon23	c.9090dupA	p.T3030fs,	13q13.1	rs397507419	38208	P	PVS1, PM5_Strong (PTC)
13_32379898_32379898_-_T	frameshift insertion	BRCA2	NM_000059	exon23	c.9103dupT	p.Q3034fs,	13q13.1	.	433835	P	PVS1, PM5_Strong (PTC)
13_32379913_32379913_G_A	synonymous SNV	BRCA2	NM_000059	exon23	c.G9117A	p.P3039P,	13q13.1	rs28897756	38215	P[FDA]	PVS1 (RNA), PP4_VeryStrong
13_32379914_32379914_G_A	splicing	BRCA2	NM_000059	exon23	c.9117+1G>A	.	13q13.1	rs81002802	52754	LP	PVS1 (RNA), PM2_P, PP1 (9 CIMBA families)
13_32380005_32380005_A_G	splicing	BRCA2	NM_000059	exon24	c.9118-2A>G	.	13q13.1	rs81002862	52759	P	PVS1 (RNA), PM2_P (gnomAD v2.1 non-cancer), PP4_Moderate (10.89)
13_32380043_32380043_C_T	nonsynonymous SNV	BRCA2	NM_000059	exon24	c.C9154T	p.R3052W,	13q13.1	rs45580035	52763	LP	PP4_VeryStrong (LR>350), PP1_Very Strong (LR>350), PP3
13_32380044_32380044_G_-	frameshift deletion	BRCA2	NM_000059	exon24	c.9155delG	p.R3052fs,	13q13.1	rs80359750	52764	P	PVS1, PM5_Strong (PTC)
13_32380085_32380085_C_T	stopgain	BRCA2	NM_000059	exon24	c.C9196T	p.Q3066X,	13q13.1	rs80359180	9347	P	PVS1, PM5_Strong (PTC)
13_32380104_32380104_-_GTA	stopgain	BRCA2	NM_000059	exon24	c.9215_9216insGTA	p.V3072delinsVX,	13q13.1	.		P	PVS1, PM5_Strong (PTC)
13_32380135_32380135_-_A	frameshift insertion	BRCA2	NM_000059	exon24	c.9247dupA	p.V3082fs,	13q13.1	rs80359752	38225	P	PVS1, PM5_Strong (PTC)
13_32394698_32394698_-_T	frameshift insertion	BRCA2	NM_000059	exon25	c.9267dupT	p.P3089fs,	13q13.1	rs80359753	52797	P	PVS1, PM5_Strong (PTC)
13_32394710_32394710_T_A	stopgain	BRCA2	NM_000059	exon25	c.T9278A	p.L3093X,	13q13.1	.	3075791	P	PVS1, PM5_Strong (PTC)
13_32394717_32394717_C_G	nonsynonymous SNV	BRCA2	NM_000059	exon25	c.C9285G	p.D3095E,	13q13.1	rs80359198	52805	LP	PS3, PP3, PM2_P (gnomAD v3.1)
13_32394726_32394726_C_G	stopgain	BRCA2	NM_000059	exon25	c.C9294G	p.Y3098X,	13q13.1	rs80359200	38229	P	PVS1, PM5_Strong (PTC)
13_32394734_32394734_T_G	nonsynonymous SNV	BRCA2	NM_000059	exon25	c.T9302G	p.L3101R,	13q13.1	rs28897758	38230	LP	PS3, PP3, PM2_P (gnomAD v2.1)
13_32394783_32394783_T_-	frameshift deletion	BRCA2	NM_000059	exon25	c.9351delT	p.H3117fs,	13q13.1	.		P	PVS1, PM5_Strong (PTC)
13_32394787_32394790_TTAA_-	frameshift deletion	BRCA2	NM_000059	exon25	c.9355_9358del	p.L3119fs,	13q13.1	.	267157	P	PVS1, PM5_Strong (PTC)
13_32394812_32394812_G_A	stopgain	BRCA2	NM_000059	exon25	c.G9380A	p.W3127X,	13q13.1	rs80359211	38235	P	PVS1, PM5_Strong (PTC)
13_32394814_32394814_C_T	stopgain	BRCA2	NM_000059	exon25	c.C9382T	p.R3128X,	13q13.1	rs80359212	52826	P	PVS1, PM5_Strong (PTC)
13_32394831_32394831_A_-	frameshift deletion	BRCA2	NM_000059	exon25	c.9399delA	p.S3133fs,	13q13.1	.	3075792	P	PVS1, PM5_Strong (PTC)
13_32394864_32394865_TG_-	frameshift deletion	BRCA2	NM_000059	exon25	c.9432_9433del	p.S3144fs,	13q13.1	rs80359763	38240	P	PVS1, PM5_Strong (PTC)
13_32394935_32394935_T_G	splicing	BRCA2	NM_000059	exon25	c.9501+2T>G	.	13q13.1	.		P	PVS1, PM2_P, PP3 (SpliceAI ≥0.2)
13_32396896_32396896_A_C	splicing	BRCA2	NM_000059	exon26	c.9502-2A>C	.	13q13.1	rs81002868	52858	LP	PVS1 (RNA), PM2_P (gnomAD v3.1 non-cancer),PP4 (1 CIMBA +LOVD)
13_32396968_32396968_G_A	stopgain	BRCA2	NM_000059	exon26	c.G9572A	p.W3191X,	13q13.1	rs397508063	52871	P	PVS1, PM5_Surppoting (PTC), PM2_P
13_32396969_32396969_G_A	stopgain	BRCA2	NM_000059	exon26	c.G9573A	p.W3191X,	13q13.1	rs398122617	91529	P	PVS1, PM5_Surppoting (PTC), PM2_P
13_32396995_32396995_C_G	stopgain	BRCA2	NM_000059	exon26	c.C9599G	p.S3200X,	13q13.1	rs80359230	38253	P	PVS1, PM5_Surppoting (PTC), PM2_P
13_32396997_32396997_G_-	frameshift deletion	BRCA2	NM_000059	exon26	c.9601delG	p.G3201fs,	13q13.1	.	1767540	P	PVS1, PM5_Surppoting (PTC), PM2_P
13_32397011_32397015_TCAAA_-	frameshift deletion	BRCA2	NM_000059	exon26	c.9615_9619del	p.A3205fs,	13q13.1	.		P	PVS1, PM5_Surppoting (PTC), PM2_P
13_32398210_32398213_TGTA_-	frameshift deletion	BRCA2	NM_000059	exon27	c.9697_9700del	p.C3233fs,	13q13.1	rs80359775	38260	LP[FDA]	BS1, BP5_Very strong, PM5_Strong (PTC), PVS1, PS3, PM3)
13_32398225_32398225_A_T	stopgain	BRCA2	NM_000059	exon27	c.A9712T	p.K3238X,	13q13.1	.		P	PVS1, PM5_Strong (PTC)
13_32398232_32398232_T_-	frameshift deletion	BRCA2	NM_000059	exon27	c.9719delT	p.V3240fs,	13q13.1	.		P	PVS1, PM5_Strong (PTC)
13_32398361_32398377_TTAGTCCCATTTGTACA_-	frameshift deletion	BRCA2	NM_000059	exon27	c.9848_9864del	p.V3283fs,	13q13.1	.	630798	P	PVS1, PM5_Strong (PTC)
13_32398437_32398437_C_G	stopgain	BRCA2	NM_000059	exon27	c.C9924G	p.Y3308X,	13q13.1	rs4987049	52916	P	PVS1, PM5_Strong (PTC)

## Sheet: sTable 2
sTable 2. Cancer-specific PGS used in the study
Disease	PGS ID	No. of SNPs	Development Method	Citation	Year	AUC in UKB	AUC in GHI
Breast	PGS004738	3666321	PRSmixPlus	Truong B et al. Cell Genom	2024	0.67	0.64
Prostate	PGS000587	26418	Lassosum	Fritsche LG et al. Am J Hum Genet	2020	0.68	0.65
Pancreas	PGS000725	22	GRS	Jia G et al. JNCI Cancer Spectr	2020	0.59	0.57
Lung	PGS004691	950353	LDpred2	Hu J et al. JNCI Cancer Spectr	2024	0.59	0.55
Ovary	PGS003385	144810	Lassosum	Namba S et al. Cancer Res	2022	0.56	0.56
Oral	PGS000357	45	Pruning & Thresholding	Fritsche LG et al. Am J Hum Genet	2020	0.59	0.55
Larynx	PGS000362	53	Pruning & Thresholding	Fritsche LG et al. Am J Hum Genet	2020	0.7	0.55

## Sheet: sTable 3
sTable 3. Demographic and clinical characteristics of subjects in the UKB
	UKB	BRCA2 PV carriers
Subjects, No. (%)1	453,541 (100)	1,629/453,541 (0.36)
Age at recruitment, median (IQR), years	58.34 (50.60-63.74)	57.45 (50.68-63.28)
Age at last access, median (IQR), years	72.04 (64.62-77.37)	70.48 (63.95-76.35)
Gender, No. (%)
Male	207,579/453,541 (45.77)	766/207,579 (0.37)
Female	245,962/453,541 (54.23)	863/245,962 (0.35)
Race, No. (%)
European2	424,821/452,290 (93.93)	1,542/424,821 (0.36)
Non-European	27,469/452,290 (6.07)	83/27,469 (0.3)
Genetic estimated ancestry2
NFE	408,393/452,290 (90.29)	1,464/408,393 (0.36)
FIN	612/452,290 (0.14)	1/612 (0.16)
ASJ		34/2,744 (1.24)
AFR	5,048/452,290 (1.12)	18/5,048 (0.36)
EAS	2,098/452,290 (0.46)	9/2,098 (0.43)
SAS	8,731/452,290 (1.93)	23/8,731 (0.26)
AMR	756/452,290 (0.17)	1/756 (0.13)
MIX	23,908/452,290 (5.29)	75/23,908 (0.31)
Any cancers, No. (%)	101,843/453,541 (22.46)	681/101,843 (0.67)
Single site	68,079/101,843 (66.85)	333/68,079 (0.49)
Multiple sites	33,764/101,843 (33.15)	348/33,764 (1.03)
1. Subjects with missing whole exome sequencing data were excluded.
1. Genetic ancestry probability cutoff ≥0.75, subjects with no probability over 0.75 are classified as MIX.

## Sheet: sTable 4
sTable 4. Association of BRCA2 PVs with risk of cancers
	Cancer in non-carriers, No. (%)	Cancer in carriers, No. (%)	HR (95% CI)1,2	P-value1,2
Any cancers	101,162/451,912 (22.39)	681/1,629 (41.8)	2.29 (2.12-2.47)	8.75652e-103
Single site	68,079/101,843 (66.85)	333/1,629 (20.44)	1.67 (1.50-1.86)	6.95992e-21
Multiple sites	33,764/101,843 (33.15)	348/1,629 (21.36)	3.53 (3.18-3.92)	4.18327e-121
By cancer site
Lip, oral cavity and pharynx, C00-C14	1,856/451,912 (0.41)	18/1,629 (1.1)	2.80 (1.76-4.46)	1.34826e-05
Digestive organs, C15-C26
Esophagus, C15	1,603/451,912 (0.35)	11/1,629 (0.68)	2.07 (1.14-3.75)	0.0161406
Stomach, C16	1,297/451,912 (0.29)	9/1,629 (0.55)	2.10 (1.09-4.04)	0.0266746
Small intestine, C17	462/451,912 (0.1)	6/1,629 (0.37)	3.90 (1.74-8.72)	0.000932519
Colorectal, C18-C20	9,044/451,912 (2)	37/1,629 (2.27)	1.23 (0.89-1.69)	0.214552
Anus and anal canal, C21	389/451,912 (0.09)	4/1,629 (0.25)	3.05 (1.14-8.17)	0.026499
Liver and intrahepatic bile ducts, C22	1,047/451,912 (0.23)	11/1,629 (0.68)	3.17 (1.75-5.74)	0.000141351
Gallbladder and unspecified parts of biliary tract, C23, C24		4/1,629 (0.25)	2.26 (0.85-6.05)	0.103982
Pancreas, C25	1,711/451,912 (0.38)	20/1,629 (1.23)	3.57 (2.30-5.55)	1.50895e-08
Other and ill-defined digestive organs, C26	357/451,912 (0.08)	0/1,629 (0)	0.00 (0.00-Inf)	0.988941
Respiratory and intrathoracic organs, C30-C39
Nasal cavity, middle ear and accessory sinuses, C30, C31	126/451,912 (0.03)	0/1,629 (0)	0.00 (0.00-Inf)	>0.99
Larynx and trachea, C32, C33	456/451,912 (0.1)	6/1,629 (0.37)	3.89 (1.74-8.70)	0.000955264
Lung and bronchus, C34	5,302/451,912 (1.17)	46/1,629 (2.82)	2.69 (2.01-3.59)	2.48296e-11
Thymus and other respiratory organs, C37-C39	173/451,912 (0.04)	0/1,629 (0)	0.00 (0.00-Inf)	>0.99
Bone and articular cartilage, C40-C42	311/451,912 (0.07)	2/1,629 (0.12)	1.89 (0.47-7.59)	0.370182
Skin, C43-C44
Melanoma, C43	5,307/451,912 (1.17)	19/1,629 (1.17)	1.04 (0.66-1.63)	0.875718
Nonmelanoma, C44	34,937/451,912 (7.73)	144/1,629 (8.84)	1.25 (1.06-1.47)	0.00739074
Mesothelial and soft tissue, C45-C49	1,580/451,912 (0.35)	22/1,629 (1.35)	4.17 (2.73-6.35)	3.03694e-11
Breast (female), C503	17,553/245,099 (7.16)	252/863 (29.2)	4.89 (4.32-5.54)	4.83584e-138
Breast (male), C504	130/206,813 (0.06)	7/766 (0.91)	15.42 (7.20-33.01)	1.89689e-12
Female genital organs, C51-C583
Vulva and vagina, C51, C52	315/245,099 (0.13)	0/863 (0)	0.00 (0.00-Inf)	0.989656
Cervix uteri, C53	613/245,099 (0.25)	4/863 (0.46)	1.88 (0.70-5.03)	0.207451
Corpus uteri, C54	2,530/245,099 (1.03)	14/863 (1.62)	1.69 (1.00-2.86)	0.0500698
Unspecified uterus, C55	270/245,099 (0.11)	1/863 (0.12)	1.12 (0.16-8.00)	0.907766
Ovary, C56	1,963/245,099 (0.8)	69/863 (8)	10.89 (8.56-13.85)	1.7831e-84
Placenta, C58	14/245,099 (0.01)	0/863 (0)	0.00 (0.00-Inf)	>0.99
Male genital organs, C60-C634
Penis, C60	128/206,813 (0.06)	0/766 (0)	0.00 (0.00-Inf)	>0.99
Prostate, C61	14,809/206,813 (7.16)	115/766 (15.01)	2.37 (1.98-2.85)	2.6584e-20
Testis, C62	581/206,813 (0.28)	4/766 (0.52)	1.85 (0.69-4.94)	0.221647
Unspecified male genital organs, C63	32/206,813 (0.02)	0/766 (0)	0.00 (0.00-Inf)	>0.99
Urinary tract, C64-C68
Kidney, except renal pelvis, C64	2,360/451,912 (0.52)	7/1,629 (0.43)	0.87 (0.41-1.83)	0.713927
Renal pelvis and ureter, C65, C66	413/451,912 (0.09)	2/1,629 (0.12)	1.49 (0.37-5.96)	0.576575
Bladder, C67	4,052/451,912 (0.9)	26/1,629 (1.6)	1.88 (1.28-2.77)	0.00128754
Other and unspecified urinary organs, C68	105/451,912 (0.02)	0/1,629 (0)	0.00 (0.00-Inf)	>0.99
Eye, brain and other parts of central nervous system, C69-C72
Eye and adnexa, C69	285/451,912 (0.06)	2/1,629 (0.12)	2.03 (0.50-8.14)	0.320091
Meninges, brain, spinal cord, cranial nerves and other parts, C70-C72	1,165/451,912 (0.26)	3/1,629 (0.18)	0.75 (0.24-2.32)	0.614609
Thyroid and other endocrine glands, C73-C75
Thyroid gland, C73	865/451,912 (0.19)	2/1,629 (0.12)	0.65 (0.16-2.61)	0.545381
Adrenal gland, C74	86/451,912 (0.02)	0/1,629 (0)	0.00 (0.00-Inf)	>0.99
Other endocrine glands, C75	109/451,912 (0.02)	0/1,629 (0)	0.00 (0.00-Inf)	>0.99
Ill-defined, secondary and unspecified sites, C76-C80	20,887/451,912 (4.62)	290/1,629 (17.8)	4.40 (3.92-4.94)	1.5699e-138
Lymphoid, haematopoietic and related tissue, C81-C96
Hodgkin's disease, C81	526/451,912 (0.12)	3/1,629 (0.18)	1.61 (0.52-5.02)	0.408549
Follicular non-Hodgkin's lymphoma, C82	892/451,912 (0.2)	1/1,629 (0.06)	0.32 (0.05-2.29)	0.258071
Diffuse non-Hodgkin's lymphoma, C83	2,029/451,912 (0.45)	9/1,629 (0.55)	1.30 (0.67-2.50)	0.434353
T-cell and other specified types of T/NK-cell lymphomas, C84, C86	346/451,912 (0.08)	1/1,629 (0.06)	0.82 (0.11-5.81)	0.839212
Unspecified non-Hodgkin's lymphoma, C85	2,271/451,912 (0.5)	8/1,629 (0.49)	1.03 (0.51-2.06)	0.941236
Immunoproliferative diseases, C88	281/451,912 (0.06)	1/1,629 (0.06)	1.03 (0.14-7.35)	0.975197
Multiple myeloma and malignant plasma cell neoplasms, C90	1,391/451,912 (0.31)	6/1,629 (0.37)	1.30 (0.58-2.90)	0.519056
Lymphoid leukaemia, C91	1,466/451,912 (0.32)	4/1,629 (0.25)	0.79 (0.30-2.12)	0.643854
Myeloid leukaemia, C92	961/451,912 (0.21)	2/1,629 (0.12)	0.62 (0.16-2.49)	0.501943
Monocytic leukaemia, C93	112/451,912 (0.02)	1/1,629 (0.06)	2.87 (0.40-20.57)	0.293729
Other leukaemias, C94	68/451,912 (0.02)	0/1,629 (0)	0.00 (0.00-Inf)	>0.99
Leukaemia of unspecified cell type, C95	146/451,912 (0.03)	0/1,629 (0)	0.00 (0.00-Inf)	>0.99
Other lymphoid, haematopoietic and related tissue, C96	74/451,912 (0.02)	0/1,629 (0)	0.00 (0.00-Inf)	>0.99
1. Adjusted for date of birth, gender (except for gender-specific cancers) and genetic background (top 4 PCs)
2. Time from birth date to evet/death/the end of follow-up (2023-06-12)
3. Tested in female samples
4. Tested in male samples

## Sheet: sTable 5
sTable 5. Association of cancer risk by BRCA2 PVs status and cancer-specific PGS in the UKB
	PGS, mean (95% CI)
	Non-Cancer	Cancer	coef (se)1,2	P-value1,2	P-diff
BCa, female
Non-carriers	-0.05 (-0.05--0.04)	0.55 (0.54-0.57)	0.59 (0.01)	<1E-300
Carriers	-0.08 (-0.16-0)	0.28 (0.16-0.4)	0.35 (0.07)	9.3697e-08	0.000688514
PCa, male
Non-carriers	-0.05 (-0.05--0.04)	0.63 (0.61-0.65)	0.69 (0.01)	<1E-300
Carriers	-0.1 (-0.18--0.03)	0.42 (0.24-0.6)	0.50 (0.09)	2.08259e-08	0.0358876
BCa, male
Non-carriers	0 (0-0.01)	0.3 (0.11-0.49)	0.29 (0.09)	0.000962738
Carriers	0.05 (-0.02-0.12)	0.58 (-0.22-1.38)	0.53 (0.37)	0.155124	0.528517
Ovary, female
Non-carriers	0 (0-0)	0.23 (0.19-0.28)	0.23 (0.02)	1.21897e-24
Carriers		0.19 (-0.04-0.42)	2.7 (0.12)	0.0238	0.742308
Pancreas
Non-carriers	0 (0-0)	0.34 (0.29-0.38)	0.34 (0.02)	6.68532e-44
Carriers	-0.06 (-0.11--0.01)	0.18 (-0.22-0.58)	0.26 (0.22)	0.2402	0.717245
Oral
Non-carriers	0 (0-0)	0.37 (0.32-0.43)	0.35 (0.02)	4.41139e-60
Carriers	0.02 (-0.03-0.07)	0.63 (0.08-1.17)	0.48 (0.20)	0.0182	0.517778
Larynx
Non-carriers	0 (0-0)	1.03 (0.89-1.17)	0.82 (0.04)	5.45597e-105
Carriers	-0.01 (-0.06-0.04)	0.35 (-0.78-1.48)	0.31 (0.35)	0.3698	0.168086
Lung
Non-carriers	0 (-0.01-0)	0.33 (0.3-0.36)	0.34 (0.01)	2.31123e-131
Carriers	-0.02 (-0.07-0.03)	0.23 (-0.09-0.55)	0.30 (0.15)	0.0473	0.423711
1. Adjusted for gender and genetic background (top 10 PCs)
2. Time from birth date to event/death/the end of follow-up (2023-06-12)

## Sheet: sTable 6
sTable 6. Interplay of BRCA2 PVs status and PGS on cancer risk by ancestry
	European			Non-European
	HR (95% CI)1,2	P-value1,2		HR (95% CI)1,2	P-value1,2
Breast (female), C503
BRCA2	5.53 (4.85-6.31)	2.20653e-142		4.18 (1.85-9.46)	0.000585991
PGS	1.81 (1.79-1.84)	<1E-300		1.63 (1.50-1.76)	7.49196e-33
BRCA2 x PGS	0.78 (0.68-0.89)	0.000136226		1.10 (0.49-2.48)	0.820495
Prostate, C61
BRCA2	2.69 (2.20-3.29)	5.46659e-22		2.35 (0.75-7.32)	0.142213
PGS	2.00 (1.96-2.03)	<1E-300		1.74 (1.60-1.89)	9.03175e-40
BRCA2 x PGS	0.83 (0.69-0.99)	0.0355004		0.96 (0.23-3.94)	0.955685
Breast (male), C504
BRCA2	14.86 (6.27-35.21)	8.60405e-10		0.00 (0.00-Inf)	0.998635
PGS	1.34 (1.12-1.60)	0.00120617		1.31 (0.63-2.71)	0.473606
BRCA2 x PGS		0.60026		0.30 (0.00-Inf)	0.999916
Ovary, C56
BRCA2	11.41 (8.91-14.60)	2.6649e-83		3.91 (0.53-28.82)	0.181031
PGS	1.27 (1.21-1.32)	1.49443e-25		0.99 (0.78-1.25)	0.91295
BRCA2 x PGS	1.04 (0.82-1.32)	0.75702		0.87 (0.05-13.86)	0.918484
Pancreas, C25
BRCA2	3.92 (2.51-6.14)	2.19821e-09		0.00 (0.00-Inf)	0.995551
PGS	1.40 (1.34-1.47)	1.43909e-42		1.35 (1.07-1.69)	0.009984
BRCA2 x PGS	0.91 (0.59-1.39)	0.657494		0.78 (0.00-Inf)	0.999916
Oral, C00-C14
BRCA2	2.69 (1.59-4.55)	0.000210837		0.00 (0.00-Inf)	0.995219
PGS	1.43 (1.37-1.49)	4.91044e-61		1.11 (0.87-1.42)	0.388422
BRCA2 x PGS	1.14 (0.78-1.69)	0.498037		0.93 (0.00-Inf)	0.999977
Larynx, C32, C33
BRCA2	2.69 (1.59-4.55)	0.000210837		2.69 (1.59-4.55)	0.000210837
PGS	1.43 (1.37-1.49)	4.91044e-61		1.43 (1.37-1.49)	4.91044e-61
BRCA2 x PGS	1.14 (0.78-1.69)	0.498037		1.14 (0.78-1.69)	0.498037
Lung and bronchus, C34
BRCA2	2.74 (2.02-3.71)	1.01903e-10		3.50 (0.87-14.14)	0.0782235
PGS	1.39 (1.36-1.43)	6.0843e-125		1.26 (1.07-1.49)	0.00596169
BRCA2 x PGS	0.96 (0.71-1.30)	0.802691		0.80 (0.16-3.95)	0.786773
1. Adjusted for gender and genetic background (top 10 PCs)
2. Time from birth date to evet/death/the end of follow-up (2023-06-12)
